# Supplementary material for: Genetic Variability of Polypedilum (Diptera: Chironomidae) from Southwest Ecuador
Source: Insects. 2022 Apr 13;13(4):382. doi: 10.3390/insects13040382 (PMC9028585; doi:10.3390/insects13040382)
Supplement: Supplementary file 1 [file insects-13-00382-s001.zip]

Archive with 1 entries (1 files):
- insects-1672321-supplementary.pdf
